# Supplementary material for: Oral exposure to lead for Japanese children and pregnant women, estimated using duplicate food portions and house dust analyses
Source: Environ Health Prev Med. 2019 Dec 5;24:72. doi: 10.1186/s12199-019-0818-4 (PMC6896297; doi:10.1186/s12199-019-0818-4)
Supplement: Supplementary file 1 — Additional file 1. Table S1 Regional differences of lead exposure level. [file 12199_2019_818_MOESM1_ESM.xlsx]

## Sheet: Sheet1
Table S1 Regional differences of lead exposure level.
	House dust		Drinking water
Area	Asahikawa	Shimotsuke	Asahikawa	Shimotsuke
n	17	87	16	56
minimum	0.042	0.0345	0	0
1st Quartile	0.9997	1.1305	0.000794	0
Median	1.5704	1.6953	0.002889	0.00279
Mean	1.8262	1.9043	0.025741	0.0284
3rd Quartile	2.087	2.2328	0.019204	0.02288
Maximum	7.63	6.2589	0.140771	0.44151
p-value*	0.4549		0.2617
	Food		Total
Area	Asahikawa	Shimotsuke	Asahikawa	Shimotsuke
n	17	88	17	87
minimum	0.9659	0.2835	2.437	1.383
1st Quartile	1.862	1.8778	3.263	3.481
Median	2.5563	2.6618	3.684	4.519
Mean	2.9948	3.278	4.845	5.213
3rd Quartile	3.2335	3.584	5.466	6.09
Maximum	8.5454	13.6436	10.224	16.121
p-value*	0.7908		0.3746
* p-vlues obtained by WMW-test
