# Supplementary material for: Oral exposure to lead for Japanese children and pregnant women, estimated using duplicate food portions and house dust analyses
Source: Environ Health Prev Med. 2019 Dec 5;24:72. doi: 10.1186/s12199-019-0818-4 (PMC6896297; doi:10.1186/s12199-019-0818-4)
Supplement: Supplementary file 2 — Additional file 2. Table S2 Lead concentrations in collected samples. [file 12199_2019_818_MOESM2_ESM.xlsx]

## Sheet: Sheet1
	Table S2 Lead concentrations in collected samples
		Food (ng/mL)		Drinking water (ng/mL)
		Children	Pregnant women	Children	Pregnant women
	n	88	87	56	63
	Minimum	0.44	1.09	0	0
	1st quartile	3.107	3.55	0	0
	Median	4.765	4.51	0.014	0.039
	Mean	5.86	6.859	0.2876	0.2917
	3rd quartile	7.025	7.8	0.1968	0.29335
	Maximum	30.71	34.09	4.86	2.46
	p value*	0.3196		0.4
		House dust (µg/g)
	n	88
	Minimum	1.2
	1st quartile	31.7
	Median	46
	Mean	53.37
	3rd quartile	64.83
	Maximum	234
	p value*	-
	*: WMW-test
