# Supplementary material for: Oral exposure to lead for Japanese children and pregnant women, estimated using duplicate food portions and house dust analyses
Source: Environ Health Prev Med. 2019 Dec 5;24:72. doi: 10.1186/s12199-019-0818-4 (PMC6896297; doi:10.1186/s12199-019-0818-4)
Supplement: Supplementary file 3 — Additional file 3. Table S3 differences of Pb intake and blood lead concentrations in children. [file 12199_2019_818_MOESM3_ESM.xlsx]

## Sheet: Sheet1
Table S3 differences of Pb intake and blood lead concentrations in children
		age in month
		15-27	27-34	34-42
Estimated Pb intake level through food and drinking water (µg/kg BW/week)	Minimum	0.45	0.32	0.35
	1st quartile	0.725	0.54	0.8
	Median	0.95	0.79	1.14
	Mean	1.542	1.037	1.192
	3rd quartile	1.92	1.11	1.33
	Maximum	7.97	5.08	3.08
	p-value (ANOVA)	0.2311
		age in month
		15-27	27-34	34-42
Blood Pb concenration (µg/dL)	Minimum	0.5252	0.4347	0.4971
	1st quartile	0.8678	0.951	0.9381
	Median	1.2124	1.1929	1.127
	Mean	1.2685	1.3342	1.2651
	3rd quartile	1.5733	1.4968	1.3874
	Maximum	2.5254	5.7327	2.8131
	p-value (ANOVA)	0.986
